# Supplementary material for: Investigation of Ultrasound-Mediated Intracellular Ca2+ Oscillations in HIT-T15 Pancreatic β-Cell Line
Source: Cells. 2020 May 4;9(5):1129. doi: 10.3390/cells9051129 (PMC7290496; doi:10.3390/cells9051129)
Supplement: Supplementary file 1 [file cells-09-01129-s001.zip]

Archive with 5 entries (4 files):
- Supplementary_Yoon/
- Supplementary_Yoon/HIT.mp4
- __MACOSX/Supplementary_Yoon/._HIT.mp4
- Supplementary_Yoon/Supplementary.docx
- __MACOSX/Supplementary_Yoon/._Supplementary.docx
